# Supplementary material for: Responses of Phyto- and Zooplankton Communities to Prymnesium polylepis (Prymnesiales) Bloom in the Baltic Sea
Source: PLoS One. 2014 Nov 13;9(11):e112985. doi: 10.1371/journal.pone.0112985 (PMC4231118; doi:10.1371/journal.pone.0112985)
Supplement: Table S1 — RNA∶DNA ratio in the copepod Acartia bifilosa and the rotifer Keratella quadrata at stns BY31, B1 and H4 in the northern Baltic proper (mean monthly values; period 2007–2008). (XLSX) [file pone.0112985.s004.xlsx]

## Sheet: Sheet1
PLoS One │ Supporting Information Responses of phyto- and zooplankton communities to Prymnesium polylepis (Prymnesiales) bloom in the Baltic Sea Elena Gorokhova, Susanna Hajdu, and Ulf Larsson
Table S1. RNA:DNA ratio in the copepod Acartia bifilosa and the rotifer Keratella quadrata at stns BY31, B1 and H4 in the northern Baltic proper (mean values; period 2007-2008).
station	week	year	RNA:DNA, Acartia	RNA:DNA, Keratella
BY31	10	2007	2.2	2
BY31	11	2007	2.5	2
BY31	13	2007	2.3	3.3
BY31	14	2007	4.3	6.8
BY31	15	2007	1.9	2.7
BY31	16	2007	3.7	2.5
BY31	17	2007	2.5	2.7
BY31	19	2007	2.9	4.5
BY31	21	2007	3.5	2.4
BY31	23	2007	3.7	6.3
BY31	25	2007	2.2	4.5
BY31	27	2007	2.7	4.1
BY31	29	2007	4.3	4.7
BY31	31	2007	2.1	2.5
BY31	33	2007	2.8	5.1
BY31	35	2007	2.7	2.2
BY31	37	2007	2.4	2.3
BY31	41	2007	4.6	4.5
BY31	45	2007	3.9	2.4
BY31	49	2007	4.5	5.8
BY31	10	2008	4.3	6.5
BY31	11	2008	3.6	3.3
BY31	13	2008	5.9	5.2
BY31	14	2008	5.5	5.7
BY31	15	2008	5.9	4.5
BY31	16	2008	5.2	7.6
BY31	17	2008	6.1	5.4
BY31	19	2008	4.8	5.4
BY31	21	2008	3.7	4.5
BY31	23	2008	3.4	3.7
BY31	25	2008	1.9	3.2
BY31	27	2008	3.3	4.3
BY31	29	2008	2.4	3.7
BY31	31	2008	3.1	4.3
BY31	33	2008	2.5	2.1
BY31	35	2008	2.3	3.2
BY31	37	2008	3.8	3.3
BY31	41	2008	4.1	2.2
BY31	44	2008	3.3	3.4
B1	3	2007	2.5	3.6
B1	7	2007	1.9	4.4
B1	11	2007	2.4	2.3
B1	13	2007	2.3	2.9
B1	14	2007	2.6	3.3
B1	15	2007	1.4	3.2
B1	16	2007	2.2	3.1
B1	17	2007	2.2	2.8
B1	18	2007	1.7	1.9
B1	19	2007	2.1	2.7
B1	21	2007	2.7	3.6
B1	23	2007	2.7	3.5
B1	25	2007	2.1	5.3
B1	27	2007	2.1	3.2
B1	29	2007	1.9	1.9
B1	31	2007	2.1	3.1
B1	33	2007	1.7	3.2
B1	35	2007	2.3	4.6
B1	37	2007	2.4	3.1
B1	41	2007	2.4	4.1
B1	43	2007	3.2	3.3
B1	45	2007	2.9	2.2
B1	50	2007	5.7	6.3
B1	4	2008	4.6	6.6
B1	7	2008	4.8	5.5
B1	11	2008	6.7	5.6
B1	13	2008	5.4	4.5
B1	14	2008	5.6	4.4
B1	15	2008	4.6	4.5
B1	16	2008	2.9	4.6
B1	17	2008	3.2	5.2
B1	19	2008	5.2	5.3
B1	19	2008	2.5	4.6
B1	21	2008	5.2	5.7
B1	23	2008	2.4	3.5
B1	25	2008	5.3	5.1
B1	27	2008	3.3	3.4
B1	29	2008	4.5	4.7
B1	31	2008	3.5	4.4
B1	33	2008	3.1	3.2
B1	35	2008	3.5	3.7
B1	37	2008	3.1	3.6
B1	44	2008	3.6	2.3
H4	14	2007	1.7	2.6
H4	15	2007	1.8	3.1
H4	16	2007	2.7	6.5
H4	17	2007	3.8	5.7
H4	19	2007	4.1	4.9
H4	21	2007	4.9	2.8
H4	23	2007	4.5	4.8
H4	25	2007	2.3	3.3
H4	27	2007	2.2	2.5
H4	29	2007	1.9	2.4
H4	31	2007	3.1	3.9
H4	33	2007	2.1	4.4
H4	35	2007	3.8	6.9
H4	37	2007	3.3	3.3
H4	41	2007	2.3	3.2
H4	43	2007	2.1	3.3
H4	50	2007	4.4	3.1
H4	4	2008	4.2	5.8
H4	7	2008	4.5	6.7
H4	11	2008	3.9	2.5
H4	13	2008	3.4	3.6
H4	14	2008	3.7	2.8
H4	15	2008	5.9	2.7
H4	16	2008	4.8	6.7
H4	17	2008	4.9	5.2
H4	19	2008	5	6.9
H4	19	2008	5.2	6.5
H4	21	2008	6.2	5.7
H4	23	2008	4.5	4.6
H4	25	2008	2.3	3.8
H4	27	2008	4.2	4.9
H4	29	2008	3.6	3.1
H4	31	2008	2.1	2.8
H4	33	2008	3.8	6.8
H4	35	2008	2.2	3.1
H4	37	2008	2.1	5.2
H4	39	2008	2.5	3.2
H4	44	2008	2.4	2.7
H4	47	2008	2.3	3.3
